# Supplementary material for: BuD, a helix–loop–helix DNA-binding domain for genome modification
Source: Acta Crystallogr D Biol Crystallogr. 2014 Jun 29;70(Pt 7):2042–52. doi: 10.1107/S1399004714011183 (PMC4089491; doi:10.1107/S1399004714011183)
Supplement: Supplementary file 3 [file d-70-02042-sup3.xlsx]

## Sheet: Deletions day3
Deletion position	Deletion length [bp]	Deletion [sequence]
48	108	gggagggcaggagccagggctgggcataaaagtcagggcagagccatctattgcttacatttgcttctgacacaactgtgttcactagcaacctcaaacagacaccat
50	84	gagggcaggagccagggctgggcataaaagtcagggcagagccatctattgcttacatttgcttctgacacaactgtgttcact
55	91	caggagccagggctgggcataaaagtcagggcagagccatctattgcttacatttgcttctgacacaactgtgttcactagcaacctcaaa
58	90	gagccagggctgggcataaaagtcagggcagagccatctattgcttacatttgcttctgacacaactgtgttcactagcaacctcaaaca	125
72	78	cataaaagtcagggcagagccatctattgcttacatttgcttctgacacaactgtgttcactagcaacctcaaacaga	target sequence starts at position 125
75	69	aaaagtcagggcagagccatctattgcttacatttgcttctgacacaactgtgttcactagcaacctca
76	67	aaagtcagggcagagccatctattgcttacatttgcttctgacacaactgtgttcactagcaacctc
80	61	tcagggcagagccatctattgcttacatttgcttctgacacaactgtgttcactagcaacc
85	56	gcagagccatctattgcttacatttgcttctgacacaactgtgttcactagcaacc
85	56	gcagagccatctattgcttacatttgcttctgacacaactgtgttcactagcaacc
85	56	gcagagccatctattgcttacatttgcttctgacacaactgtgttcactagcaacc
86	60	cagagccatctattgcttacatttgcttctgacacaactgtgttcactagcaacctcaaa
92	58	catctattgcttacatttgcttctgacacaactgtgttcactagcaacctcaaacaga
101	161	cttacatttgcttctgacacaactgtgttcactagcaacctcaaacagacaccatggtgcatctgactcctgtggagaagtctgccgttactgccctgtggggcaaggtgaacgtggatgaagttggtggtgaggccctgggcaggttggtatcaaggtta
107	33	tttgcttctgacacaactgtgttcactagcaac
109	31	tgcttctgacacaactgtgttcactagcaac
109	31	tgcttctgacacaactgtgttcactagcaac
114	25	ctgacacaactgtgttcactagcaa
114	25	ctgacacaactgtgttcactagcaa
115	34	tgacacaactgtgttcactagcaacctcaaacag
115	34	tgacacaactgtgttcactagcaacctcaaacag
116	24	gacacaactgtgttcactagcaac
116	32	gacacaactgtgttcactagcaacctcaaaca
116	32	gacacaactgtgttcactagcaacctcaaaca
116	32	gacacaactgtgttcactagcaacctcaaaca
116	32	gacacaactgtgttcactagcaacctcaaaca
116	32	gacacaactgtgttcactagcaacctcaaaca
117	21	acacaactgtgttcactagca
117	21	acacaactgtgttcactagca
117	21	acacaactgtgttcactagca
117	26	acacaactgtgttcactagcaacctc
117	27	acacaactgtgttcactagcaacctca
117	28	acacaactgtgttcactagcaacctcaa
117	28	acacaactgtgttcactagcaacctcaa
118	22	cacaactgtgttcactagcaac
118	25	cacaactgtgttcactagcaacctc
119	26	acaactgtgttcactagcaacctcaa
119	26	acaactgtgttcactagcaacctcaa
119	30	acaactgtgttcactagcaacctcaaacag
119	30	acaactgtgttcactagcaacctcaaacag
119	46	acaactgtgttcactagcaacctcaaacagacaccatggtgcatct
120	16	caactgtgttcactag
120	16	caactgtgttcactag
120	16	caactgtgttcactag
120	16	caactgtgttcactag
120	16	caactgtgttcactag
120	16	caactgtgttcactag
120	16	caactgtgttcactag
120	16	caactgtgttcactag
120	20	caactgtgttcactagcaac
120	22	caactgtgttcactagcaacct
120	22	caactgtgttcactagcaacct
120	22	caactgtgttcactagcaacct
120	22	caactgtgttcactagcaacct
120	22	caactgtgttcactagcaacct
120	22	caactgtgttcactagcaacct
120	22	caactgtgttcactagcaacct
120	22	caactgtgttcactagcaacct
120	22	caactgtgttcactagcaacct
120	36	caactgtgttcactagcaacctcaaacagacaccat
121	15	aactgtgttcactag
121	17	aactgtgttcactagca
121	17	aactgtgttcactagca
121	18	aactgtgttcactagcaa
121	23	aactgtgttcactagcaacctca
121	23	aactgtgttcactagcaacctca
121	23	aactgtgttcactagcaacctca
121	23	aactgtgttcactagcaacctca
121	23	aactgtgttcactagcaacctca
121	27	aactgtgttcactagcaacctcaaaca
121	27	aactgtgttcactagcaacctcaaaca
121	27	aactgtgttcactagcaacctcaaaca
121	27	aactgtgttcactagcaacctcaaaca
121	27	aactgtgttcactagcaacctcaaaca
121	27	aactgtgttcactagcaacctcaaaca
121	27	aactgtgttcactagcaacctcaaaca
121	27	aactgtgttcactagcaacctcaaaca
121	27	aactgtgttcactagcaacctcaaaca
121	29	aactgtgttcactagcaacctcaaacaga
121	29	aactgtgttcactagcaacctcaaacaga
121	38	aactgtgttcactagcaacctcaaacagacaccatggt
121	42	aactgtgttcactagcaacctcaaacagacaccatggtgcat
122	14	actgtgttcactag
122	18	actgtgttcactagcaac
122	27	actgtgttcactagcaacctcaaacag
122	27	actgtgttcactagcaacctcaaacag
122	27	actgtgttcactagcaacctcaaacag
122	29	actgtgttcactagcaacctcaaacagac
122	31	actgtgttcactagcaacctcaaacagacac
123	11	ctgtgttcact
123	13	ctgtgttcactag
123	14	ctgtgttcactagc
123	17	ctgtgttcactagcaac
123	17	ctgtgttcactagcaac
123	17	ctgtgttcactagcaac
123	17	ctgtgttcactagcaac
123	17	ctgtgttcactagcaac
123	17	ctgtgttcactagcaac
123	17	ctgtgttcactagcaac
123	17	ctgtgttcactagcaac
123	17	ctgtgttcactagcaac
123	17	ctgtgttcactagcaac
123	17	ctgtgttcactagcaac
123	17	ctgtgttcactagcaac
123	17	ctgtgttcactagcaac
123	18	ctgtgttcactagcaacc
123	19	ctgtgttcactagcaacct
123	19	ctgtgttcactagcaacct
123	19	ctgtgttcactagcaacct
124	12	tgtgttcactag
124	12	tgtgttcactag
124	12	tgtgttcactag
124	12	tgtgttcactag
124	14	tgtgttcactagca
124	14	tgtgttcactagca
124	20	tgtgttcactagcaacctca
124	21	tgtgttcactagcaacctcaa
124	31	tgtgttcactagcaacctcaaacagacacca
124	31	tgtgttcactagcaacctcaaacagacacca
124	95	tgtgttcactagcaacctcaaacagacaccatggtgcatctgactcctgtggagaagtctgccgttactgccctgtggggcaaggtgaacgtgga
124	174	tgtgttcactagcaacctcaaacagacaccatggtgcatctgactcctgtggagaagtctgccgttactgccctgtggggcaaggtgaacgtggatgaagttggtggtgaggccctgggcaggttggtatcaaggttacaagacaggtttaaggagaccaatagaaactgggca
125	11	gtgttcactag
125	11	gtgttcactag
125	11	gtgttcactag
125	11	gtgttcactag
125	11	gtgttcactag
125	11	gtgttcactag
125	11	gtgttcactag
125	11	gtgttcactag
125	11	gtgttcactag
125	11	gtgttcactag
125	11	gtgttcactag
125	11	gtgttcactag
125	11	gtgttcactag
125	11	gtgttcactag
125	11	gtgttcactag
125	11	gtgttcactag
125	12	gtgttcactagc
125	12	gtgttcactagc
125	12	gtgttcactagc
125	12	gtgttcactagc
125	12	gtgttcactagc
125	13	gtgttcactagca
125	14	gtgttcactagcaa
125	14	gtgttcactagcaa
125	14	gtgttcactagcaa
125	14	gtgttcactagcaa
125	32	gtgttcactagcaacctcaaacagacaccatg
125	32	gtgttcactagcaacctcaaacagacaccatg
125	32	gtgttcactagcaacctcaaacagacaccatg
126	11	tgttcactagc
126	11	tgttcactagc
126	12	tgttcactagca
126	13	tgttcactagcaa
126	13	tgttcactagcaa
126	14	tgttcactagcaac
126	14	tgttcactagcaac
126	15	tgttcactagcaacc
126	15	tgttcactagcaacc
126	15	tgttcactagcaacc
126	21	tgttcactagcaacctcaaac
127	8	gttcacta
127	8	gttcacta
127	8	gttcacta
127	8	gttcacta
127	8	gttcacta
127	8	gttcacta
127	8	gttcacta
127	9	gttcactag
127	9	gttcactag
127	11	gttcactagca
127	11	gttcactagca
127	14	gttcactagcaacc
127	21	gttcactagcaacctcaaaca
127	21	gttcactagcaacctcaaaca
127	21	gttcactagcaacctcaaaca
127	21	gttcactagcaacctcaaaca
127	21	gttcactagcaacctcaaaca
127	21	gttcactagcaacctcaaaca
127	21	gttcactagcaacctcaaaca
127	21	gttcactagcaacctcaaaca
127	21	gttcactagcaacctcaaaca
127	21	gttcactagcaacctcaaaca
127	21	gttcactagcaacctcaaaca
127	23	gttcactagcaacctcaaacaga
127	23	gttcactagcaacctcaaacaga
127	27	gttcactagcaacctcaaacagacacc
127	27	gttcactagcaacctcaaacagacacc
127	30	gttcactagcaacctcaaacagacaccatg
127	30	gttcactagcaacctcaaacagacaccatg
127	30	gttcactagcaacctcaaacagacaccatg
127	77	gttcactagcaacctcaaacagacaccatggtgcatctgactcctgtggagaagtctgccgttactgccctgtgggg
127	96	gttcactagcaacctcaaacagacaccatggtgcatctgactcctgtggagaagtctgccgttactgccctgtggggcaaggtgaacgtggatgaa
128	3	ttc
128	5	ttcac
128	9	ttcactagc
128	9	ttcactagc
128	9	ttcactagc
128	9	ttcactagc
128	10	ttcactagca
128	10	ttcactagca
128	11	ttcactagcaa
128	12	ttcactagcaac
128	12	ttcactagcaac
128	12	ttcactagcaac
128	12	ttcactagcaac
128	12	ttcactagcaac
128	12	ttcactagcaac
128	12	ttcactagcaac
128	12	ttcactagcaac
128	12	ttcactagcaac
128	12	ttcactagcaac
128	12	ttcactagcaac
128	12	ttcactagcaac
128	12	ttcactagcaac
128	12	ttcactagcaac
128	12	ttcactagcaac
128	12	ttcactagcaac
128	12	ttcactagcaac
128	12	ttcactagcaac
128	12	ttcactagcaac
128	12	ttcactagcaac
128	13	ttcactagcaacc
128	13	ttcactagcaacc
128	13	ttcactagcaacc
128	13	ttcactagcaacc
128	13	ttcactagcaacc
128	13	ttcactagcaacc
128	13	ttcactagcaacc
128	13	ttcactagcaacc
128	13	ttcactagcaacc
128	13	ttcactagcaacc
128	13	ttcactagcaacc
128	13	ttcactagcaacc
128	13	ttcactagcaacc
128	13	ttcactagcaacc
128	13	ttcactagcaacc
128	13	ttcactagcaacc
128	13	ttcactagcaacc
128	13	ttcactagcaacc
128	13	ttcactagcaacc
128	13	ttcactagcaacc
128	13	ttcactagcaacc
128	13	ttcactagcaacc
128	13	ttcactagcaacc
128	13	ttcactagcaacc
128	15	ttcactagcaacctc
128	17	ttcactagcaacctcaa
128	17	ttcactagcaacctcaa
128	19	ttcactagcaacctcaaac
128	22	ttcactagcaacctcaaacaga
128	22	ttcactagcaacctcaaacaga
128	22	ttcactagcaacctcaaacaga
128	23	ttcactagcaacctcaaacagac
128	28	ttcactagcaacctcaaacagacaccat
129	3	tca
129	3	tca
129	6	tcacta
129	7	tcactag
129	7	tcactag
129	7	tcactag
129	7	tcactag
129	9	tcactagca
129	10	tcactagcaa
129	10	tcactagcaa
129	10	tcactagcaa
129	10	tcactagcaa
129	10	tcactagcaa
129	11	tcactagcaac
129	11	tcactagcaac
129	11	tcactagcaac
129	11	tcactagcaac
129	12	tcactagcaacc
129	12	tcactagcaacc
129	12	tcactagcaacc
129	12	tcactagcaacc
129	12	tcactagcaacc
129	12	tcactagcaacc
129	12	tcactagcaacc
129	12	tcactagcaacc
129	12	tcactagcaacc
129	12	tcactagcaacc
129	12	tcactagcaacc
129	12	tcactagcaacc
129	12	tcactagcaacc
129	12	tcactagcaacc
129	12	tcactagcaacc
129	12	tcactagcaacc
129	12	tcactagcaacc
129	12	tcactagcaacc
129	12	tcactagcaacc
129	12	tcactagcaacc
129	12	tcactagcaacc
129	12	tcactagcaacc
129	12	tcactagcaacc
129	12	tcactagcaacc
129	12	tcactagcaacc
129	12	tcactagcaacc
129	12	tcactagcaacc
129	12	tcactagcaacc
129	12	tcactagcaacc
129	12	tcactagcaacc
129	12	tcactagcaacc
129	12	tcactagcaacc
129	12	tcactagcaacc
129	12	tcactagcaacc
129	12	tcactagcaacc
129	12	tcactagcaacc
129	12	tcactagcaacc
129	12	tcactagcaacc
129	12	tcactagcaacc
129	12	tcactagcaacc
129	12	tcactagcaacc
129	12	tcactagcaacc
129	12	tcactagcaacc
129	12	tcactagcaacc
129	12	tcactagcaacc
129	12	tcactagcaacc
129	12	tcactagcaacc
129	14	tcactagcaacctc
129	14	tcactagcaacctc
129	15	tcactagcaacctca
129	15	tcactagcaacctca
129	16	tcactagcaacctcaa
129	17	tcactagcaacctcaaa
129	17	tcactagcaacctcaaa
129	17	tcactagcaacctcaaa
129	17	tcactagcaacctcaaa
129	26	tcactagcaacctcaaacagacacca
129	29	tcactagcaacctcaaacagacaccatgg
129	29	tcactagcaacctcaaacagacaccatgg
130	5	cacta
130	6	cactag
130	6	cactag
130	6	cactag
130	6	cactag
130	6	cactag
130	6	cactag
130	7	cactagc
130	8	cactagca
130	9	cactagcaa
130	9	cactagcaa
130	10	cactagcaac
130	10	cactagcaac
130	10	cactagcaac
130	10	cactagcaac
130	10	cactagcaac
130	10	cactagcaac
130	10	cactagcaac
130	10	cactagcaac
130	10	cactagcaac
130	10	cactagcaac
130	10	cactagcaac
130	10	cactagcaac
130	10	cactagcaac
130	10	cactagcaac
130	10	cactagcaac
130	10	cactagcaac
130	10	cactagcaac
130	10	cactagcaac
130	10	cactagcaac
130	13	cactagcaacctc
130	14	cactagcaacctca
130	16	cactagcaacctcaaa
130	16	cactagcaacctcaaa
130	16	cactagcaacctcaaa
130	16	cactagcaacctcaaa
130	16	cactagcaacctcaaa
130	18	cactagcaacctcaaaca
130	18	cactagcaacctcaaaca
130	18	cactagcaacctcaaaca
130	18	cactagcaacctcaaaca
130	20	cactagcaacctcaaacaga
130	20	cactagcaacctcaaacaga
130	20	cactagcaacctcaaacaga
130	20	cactagcaacctcaaacaga
130	20	cactagcaacctcaaacaga
130	20	cactagcaacctcaaacaga
130	20	cactagcaacctcaaacaga
130	20	cactagcaacctcaaacaga
130	20	cactagcaacctcaaacaga
130	20	cactagcaacctcaaacaga
130	20	cactagcaacctcaaacaga
130	20	cactagcaacctcaaacaga
130	20	cactagcaacctcaaacaga
130	22	cactagcaacctcaaacagaca
130	22	cactagcaacctcaaacagaca
130	23	cactagcaacctcaaacagacac
130	23	cactagcaacctcaaacagacac
130	23	cactagcaacctcaaacagacac
130	23	cactagcaacctcaaacagacac
131	3	act
131	3	act
131	5	actag
131	5	actag
131	5	actag
131	5	actag
131	5	actag
131	7	actagca
131	7	actagca
131	7	actagca
131	7	actagca
131	7	actagca
131	7	actagca
131	7	actagca
131	7	actagca
131	7	actagca
131	7	actagca
131	7	actagca
131	7	actagca
131	7	actagca
131	7	actagca
131	7	actagca
131	7	actagca
131	7	actagca
131	14	actagcaacctcaa
131	14	actagcaacctcaa
131	14	actagcaacctcaa
131	14	actagcaacctcaa
131	14	actagcaacctcaa
131	14	actagcaacctcaa
131	14	actagcaacctcaa
131	14	actagcaacctcaa
131	14	actagcaacctcaa
131	14	actagcaacctcaa
131	14	actagcaacctcaa
131	14	actagcaacctcaa
131	14	actagcaacctcaa
131	14	actagcaacctcaa
131	14	actagcaacctcaa
131	14	actagcaacctcaa
131	14	actagcaacctcaa
131	18	actagcaacctcaaacag
131	18	actagcaacctcaaacag
131	18	actagcaacctcaaacag
131	18	actagcaacctcaaacag
131	18	actagcaacctcaaacag
131	18	actagcaacctcaaacag
131	35	actagcaacctcaaacagacaccatggtgcatctg
132	2	ct
132	2	ct
132	2	ct
132	2	ct
132	4	ctag
132	4	ctag
132	4	ctag
132	4	ctag
132	4	ctag
132	8	ctagcaac
132	8	ctagcaac
132	8	ctagcaac
132	8	ctagcaac
132	8	ctagcaac
132	8	ctagcaac
132	8	ctagcaac
132	8	ctagcaac
132	8	ctagcaac
132	8	ctagcaac
132	8	ctagcaac
132	8	ctagcaac
132	8	ctagcaac
132	8	ctagcaac
132	8	ctagcaac
132	8	ctagcaac
132	8	ctagcaac
132	8	ctagcaac
132	8	ctagcaac
132	8	ctagcaac
132	8	ctagcaac
132	8	ctagcaac
132	8	ctagcaac
132	8	ctagcaac
132	8	ctagcaac
132	8	ctagcaac
132	8	ctagcaac
132	8	ctagcaac
132	8	ctagcaac
132	8	ctagcaac
132	8	ctagcaac
132	8	ctagcaac
132	8	ctagcaac
132	8	ctagcaac
132	8	ctagcaac
132	8	ctagcaac
132	8	ctagcaac
132	8	ctagcaac
132	8	ctagcaac
132	8	ctagcaac
132	8	ctagcaac
132	8	ctagcaac
132	8	ctagcaac
132	8	ctagcaac
132	8	ctagcaac
132	8	ctagcaac
132	8	ctagcaac
132	8	ctagcaac
132	8	ctagcaac
132	8	ctagcaac
132	8	ctagcaac
132	8	ctagcaac
132	8	ctagcaac
132	8	ctagcaac
132	8	ctagcaac
132	8	ctagcaac
132	8	ctagcaac
132	8	ctagcaac
132	8	ctagcaac
132	8	ctagcaac
132	8	ctagcaac
132	8	ctagcaac
132	8	ctagcaac
132	8	ctagcaac
132	8	ctagcaac
132	8	ctagcaac
132	8	ctagcaac
132	8	ctagcaac
132	8	ctagcaac
132	8	ctagcaac
132	8	ctagcaac
132	8	ctagcaac
132	8	ctagcaac
132	8	ctagcaac
132	8	ctagcaac
132	8	ctagcaac
132	8	ctagcaac
132	8	ctagcaac
132	8	ctagcaac
132	8	ctagcaac
132	8	ctagcaac
132	8	ctagcaac
132	8	ctagcaac
132	8	ctagcaac
132	8	ctagcaac
132	8	ctagcaac
132	8	ctagcaac
132	8	ctagcaac
132	8	ctagcaac
132	8	ctagcaac
132	8	ctagcaac
132	8	ctagcaac
132	8	ctagcaac
132	8	ctagcaac
132	8	ctagcaac
132	8	ctagcaac
132	8	ctagcaac
132	8	ctagcaac
132	8	ctagcaac
132	8	ctagcaac
132	8	ctagcaac
132	8	ctagcaac
132	8	ctagcaac
132	8	ctagcaac
132	8	ctagcaac
132	8	ctagcaac
132	8	ctagcaac
132	8	ctagcaac
132	8	ctagcaac
132	10	ctagcaacct
132	10	ctagcaacct
132	10	ctagcaacct
132	21	ctagcaacctcaaacagacac
132	21	ctagcaacctcaaacagacac
132	21	ctagcaacctcaaacagacac
132	21	ctagcaacctcaaacagacac
133	2	ta
133	5	tagca
133	5	tagca
133	5	tagca
133	11	tagcaacctca
133	11	tagcaacctca
133	22	tagcaacctcaaacagacacca
133	22	tagcaacctcaaacagacacca
133	30	tagcaacctcaaacagacaccatggtgcat
133	30	tagcaacctcaaacagacaccatggtgcat
133	30	tagcaacctcaaacagacaccatggtgcat
133	30	tagcaacctcaaacagacaccatggtgcat
133	30	tagcaacctcaaacagacaccatggtgcat
134	2	ag
134	2	ag
134	2	ag
134	3	agc
134	3	agc
134	3	agc
134	3	agc
134	3	agc
134	3	agc
134	3	agc
134	3	agc
134	3	agc
134	3	agc
134	3	agc
134	3	agc
134	3	agc
134	3	agc
134	3	agc
134	3	agc
134	4	agca
134	4	agca
134	4	agca
134	4	agca
134	4	agca
134	4	agca
134	4	agca
134	4	agca
134	4	agca
134	4	agca
134	4	agca
134	4	agca
134	4	agca
134	4	agca
134	4	agca
134	5	agcaa
134	5	agcaa
134	5	agcaa
134	5	agcaa
134	5	agcaa
134	6	agcaac
134	6	agcaac
134	6	agcaac
134	9	agcaacctc
134	9	agcaacctc
134	9	agcaacctc
134	10	agcaacctca
134	10	agcaacctca
134	11	agcaacctcaa
134	12	agcaacctcaaa
134	13	agcaacctcaaac
134	13	agcaacctcaaac
134	13	agcaacctcaaac
134	13	agcaacctcaaac
134	13	agcaacctcaaac
134	13	agcaacctcaaac
134	13	agcaacctcaaac
134	13	agcaacctcaaac
134	13	agcaacctcaaac
134	13	agcaacctcaaac
134	13	agcaacctcaaac
134	13	agcaacctcaaac
134	13	agcaacctcaaac
134	13	agcaacctcaaac
134	13	agcaacctcaaac
134	13	agcaacctcaaac
134	13	agcaacctcaaac
134	13	agcaacctcaaac
134	13	agcaacctcaaac
134	13	agcaacctcaaac
134	13	agcaacctcaaac
134	13	agcaacctcaaac
134	13	agcaacctcaaac
134	13	agcaacctcaaac
134	13	agcaacctcaaac
134	13	agcaacctcaaac
134	13	agcaacctcaaac
134	13	agcaacctcaaac
134	13	agcaacctcaaac
134	13	agcaacctcaaac
134	13	agcaacctcaaac
134	13	agcaacctcaaac
134	13	agcaacctcaaac
134	13	agcaacctcaaac
134	13	agcaacctcaaac
134	13	agcaacctcaaac
134	13	agcaacctcaaac
134	13	agcaacctcaaac
134	13	agcaacctcaaac
134	13	agcaacctcaaac
134	13	agcaacctcaaac
134	13	agcaacctcaaac
134	13	agcaacctcaaac
134	13	agcaacctcaaac
134	13	agcaacctcaaac
134	15	agcaacctcaaacag
134	15	agcaacctcaaacag
134	15	agcaacctcaaacag
134	20	agcaacctcaaacagacacc
134	20	agcaacctcaaacagacacc
134	20	agcaacctcaaacagacacc
134	20	agcaacctcaaacagacacc
134	20	agcaacctcaaacagacacc
134	20	agcaacctcaaacagacacc
134	20	agcaacctcaaacagacacc
134	20	agcaacctcaaacagacacc
134	23	agcaacctcaaacagacaccatg
134	72	agcaacctcaaacagacaccatggtgcatctgactcctgtggagaagtctgccgttactgccctgtggggca
134	173	agcaacctcaaacagacaccatggtgcatctgactcctgtggagaagtctgccgttactgccctgtggggcaaggtgaacgtggatgaagttggtggtgaggccctgggcaggttggtatcaaggttacaagacaggtttaaggagaccaatagaaactgggcatgtggagac
135	2	gc
135	2	gc
135	2	gc
135	2	gc
135	5	gcaac
135	5	gcaac
135	5	gcaac
135	5	gcaac
135	5	gcaac
135	5	gcaac
135	5	gcaac
135	5	gcaac
135	5	gcaac
135	5	gcaac
135	5	gcaac
135	5	gcaac
135	5	gcaac
135	6	gcaacc
135	6	gcaacc
135	6	gcaacc
135	6	gcaacc
135	6	gcaacc
135	6	gcaacc
135	8	gcaacctc
135	8	gcaacctc
135	21	gcaacctcaaacagacaccat
135	21	gcaacctcaaacagacaccat
135	22	gcaacctcaaacagacaccatg
135	22	gcaacctcaaacagacaccatg
135	22	gcaacctcaaacagacaccatg
135	22	gcaacctcaaacagacaccatg
135	22	gcaacctcaaacagacaccatg
135	22	gcaacctcaaacagacaccatg
135	22	gcaacctcaaacagacaccatg
135	22	gcaacctcaaacagacaccatg
135	24	gcaacctcaaacagacaccatggt
135	73	gcaacctcaaacagacaccatggtgcatctgactcctgtggagaagtctgccgttactgccctgtggggcaag
135	73	gcaacctcaaacagacaccatggtgcatctgactcctgtggagaagtctgccgttactgccctgtggggcaag
135	73	gcaacctcaaacagacaccatggtgcatctgactcctgtggagaagtctgccgttactgccctgtggggcaag
135	95	gcaacctcaaacagacaccatggtgcatctgactcctgtggagaagtctgccgttactgccctgtggggcaaggtgaacgtggatgaagttggtg
136	2	ca
136	2	ca
136	2	ca
136	2	ca
136	2	ca
136	2	ca
136	2	ca
136	2	ca
136	2	ca
136	2	ca
136	2	ca
136	2	ca
136	2	ca
136	2	ca
136	2	ca
136	2	ca
136	2	ca
136	2	ca
136	2	ca
136	2	ca
136	2	ca
136	2	ca
136	2	ca
136	2	ca
136	2	ca
136	2	ca
136	2	ca
136	2	ca
136	2	ca
136	2	ca
136	2	ca
136	2	ca
136	2	ca
136	2	ca
136	2	ca
136	2	ca
136	2	ca
136	3	caa
136	3	caa
136	3	caa
136	3	caa
136	3	caa
136	3	caa
136	3	caa
136	3	caa
136	3	caa
136	3	caa
136	3	caa
136	3	caa
136	3	caa
136	3	caa
136	3	caa
136	3	caa
136	3	caa
136	3	caa
136	3	caa
136	3	caa
136	3	caa
136	3	caa
136	3	caa
136	3	caa
136	3	caa
136	3	caa
136	3	caa
136	3	caa
136	3	caa
136	3	caa
136	3	caa
136	3	caa
136	3	caa
136	3	caa
136	3	caa
136	3	caa
136	3	caa
136	3	caa
136	3	caa
136	3	caa
136	3	caa
136	3	caa
136	3	caa
136	3	caa
136	3	caa
136	3	caa
136	3	caa
136	3	caa
136	3	caa
136	3	caa
136	3	caa
136	3	caa
136	3	caa
136	3	caa
136	3	caa
136	3	caa
136	3	caa
136	3	caa
136	3	caa
136	3	caa
136	3	caa
136	3	caa
136	3	caa
136	3	caa
136	3	caa
136	3	caa
136	3	caa
136	3	caa
136	3	caa
136	3	caa
136	3	caa
136	3	caa
136	3	caa
136	3	caa
136	3	caa
136	3	caa
136	3	caa
136	3	caa
136	3	caa
136	3	caa
136	3	caa
136	3	caa
136	3	caa
136	3	caa
136	3	caa
136	3	caa
136	3	caa
136	3	caa
136	3	caa
136	3	caa
136	3	caa
136	3	caa
136	3	caa
136	3	caa
136	3	caa
136	3	caa
136	3	caa
136	3	caa
136	3	caa
136	3	caa
136	3	caa
136	3	caa
136	3	caa
136	3	caa
136	3	caa
136	3	caa
136	3	caa
136	3	caa
136	3	caa
136	3	caa
136	3	caa
136	3	caa
136	3	caa
136	3	caa
136	3	caa
136	3	caa
136	3	caa
136	3	caa
136	3	caa
136	3	caa
136	3	caa
136	3	caa
136	3	caa
136	3	caa
136	3	caa
136	3	caa
136	3	caa
136	3	caa
136	3	caa
136	3	caa
136	3	caa
136	3	caa
136	3	caa
136	3	caa
136	3	caa
136	3	caa
136	3	caa
136	3	caa
136	3	caa
136	3	caa
136	3	caa
136	3	caa
136	4	caac
136	4	caac
136	4	caac
136	4	caac
136	4	caac
136	4	caac
136	4	caac
136	4	caac
136	4	caac
136	4	caac
136	4	caac
136	4	caac
136	4	caac
136	4	caac
136	4	caac
136	4	caac
136	4	caac
136	4	caac
136	4	caac
136	4	caac
136	4	caac
136	4	caac
136	4	caac
136	4	caac
136	4	caac
136	4	caac
136	4	caac
136	4	caac
136	4	caac
136	4	caac
136	4	caac
136	4	caac
136	4	caac
136	4	caac
136	4	caac
136	4	caac
136	4	caac
136	4	caac
136	4	caac
136	4	caac
136	4	caac
136	4	caac
136	4	caac
136	4	caac
136	4	caac
136	4	caac
136	4	caac
136	4	caac
136	4	caac
136	4	caac
136	4	caac
136	4	caac
136	4	caac
136	4	caac
136	4	caac
136	4	caac
136	4	caac
136	4	caac
136	4	caac
136	4	caac
136	4	caac
136	4	caac
136	4	caac
136	4	caac
136	4	caac
136	4	caac
136	4	caac
136	4	caac
136	4	caac
136	4	caac
136	4	caac
136	4	caac
136	4	caac
136	4	caac
136	4	caac
136	4	caac
136	4	caac
136	4	caac
136	4	caac
136	4	caac
136	4	caac
136	4	caac
136	4	caac
136	5	caacc
136	5	caacc
136	5	caacc
136	5	caacc
136	5	caacc
136	5	caacc
136	5	caacc
136	5	caacc
136	5	caacc
136	5	caacc
136	5	caacc
136	5	caacc
136	5	caacc
136	5	caacc
136	5	caacc
136	5	caacc
136	5	caacc
136	5	caacc
136	5	caacc
136	5	caacc
136	5	caacc
136	5	caacc
136	5	caacc
136	5	caacc
136	5	caacc
136	5	caacc
136	6	caacct
136	6	caacct
136	6	caacct
136	6	caacct
136	6	caacct
136	6	caacct
136	6	caacct
136	6	caacct
136	6	caacct
136	6	caacct
136	6	caacct
136	6	caacct
136	6	caacct
136	6	caacct
136	6	caacct
136	6	caacct
136	6	caacct
136	6	caacct
136	6	caacct
136	6	caacct
136	7	caacctc
136	7	caacctc
136	7	caacctc
136	7	caacctc
136	7	caacctc
136	8	caacctca
136	8	caacctca
136	9	caacctcaa
136	9	caacctcaa
136	9	caacctcaa
136	9	caacctcaa
136	9	caacctcaa
136	9	caacctcaa
136	9	caacctcaa
136	10	caacctcaaa
136	10	caacctcaaa
136	10	caacctcaaa
136	10	caacctcaaa
136	10	caacctcaaa
136	10	caacctcaaa
136	10	caacctcaaa
136	10	caacctcaaa
136	10	caacctcaaa
136	10	caacctcaaa
136	10	caacctcaaa
136	11	caacctcaaac
136	11	caacctcaaac
136	11	caacctcaaac
136	12	caacctcaaaca
136	12	caacctcaaaca
136	14	caacctcaaacaga
136	14	caacctcaaacaga
136	14	caacctcaaacaga
136	14	caacctcaaacaga
136	15	caacctcaaacagac
136	16	caacctcaaacagaca
136	17	caacctcaaacagacac
136	17	caacctcaaacagacac
136	17	caacctcaaacagacac
136	17	caacctcaaacagacac
136	18	caacctcaaacagacacc
136	19	caacctcaaacagacacca
136	19	caacctcaaacagacacca
136	28	caacctcaaacagacaccatggtgcatc
136	28	caacctcaaacagacaccatggtgcatc
137	2	aa
137	2	aa
137	2	aa
137	2	aa
137	2	aa
137	2	aa
137	2	aa
137	2	aa
137	5	aacct
137	7	aacctca
137	7	aacctca
137	7	aacctca
137	7	aacctca
137	7	aacctca
137	7	aacctca
137	7	aacctca
137	7	aacctca
137	7	aacctca
137	7	aacctca
137	7	aacctca
137	7	aacctca
137	7	aacctca
137	7	aacctca
137	7	aacctca
137	7	aacctca
137	7	aacctca
137	7	aacctca
137	7	aacctca
137	8	aacctcaa
137	11	aacctcaaaca
137	12	aacctcaaacag
137	18	aacctcaaacagacacca
137	26	aacctcaaacagacaccatggtgcat
137	39	aacctcaaacagacaccatggtgcatctgactcctgtgg
137	39	aacctcaaacagacaccatggtgcatctgactcctgtgg
138	2	ac
138	2	ac
138	2	ac
138	2	ac
138	2	ac
138	2	ac
138	2	ac
138	2	ac
138	2	ac
138	2	ac
138	2	ac
138	2	ac
138	2	ac
138	2	ac
138	2	ac
138	2	ac
138	2	ac
138	2	ac
138	2	ac
138	2	ac
138	2	ac
138	2	ac
138	2	ac
138	2	ac
138	2	ac
138	2	ac
138	2	ac
138	2	ac
138	2	ac
138	2	ac
138	2	ac
138	2	ac
138	2	ac
138	2	ac
138	3	acc
138	4	acct
138	4	acct
138	4	acct
138	4	acct
138	5	acctc
138	5	acctc
138	5	acctc
138	5	acctc
138	5	acctc
138	5	acctc
138	9	acctcaaac
138	9	acctcaaac
138	9	acctcaaac
138	9	acctcaaac
138	11	acctcaaacag
138	11	acctcaaacag
138	11	acctcaaacag
138	11	acctcaaacag
138	13	acctcaaacagac
138	13	acctcaaacagac
138	13	acctcaaacagac
138	13	acctcaaacagac
138	13	acctcaaacagac
138	13	acctcaaacagac
138	15	acctcaaacagacac
138	15	acctcaaacagacac
138	16	acctcaaacagacacc
138	16	acctcaaacagacacc
138	16	acctcaaacagacacc
138	36	acctcaaacagacaccatggtgcatctgactcctgt
139	2	cc
139	2	cc
139	2	cc
139	2	cc
139	2	cc
139	2	cc
139	3	cct
139	3	cct
139	3	cct
139	3	cct
139	4	cctc
139	4	cctc
139	4	cctc
139	4	cctc
139	4	cctc
139	4	cctc
139	8	cctcaaac
139	8	cctcaaac
139	8	cctcaaac
139	8	cctcaaac
139	8	cctcaaac
139	8	cctcaaac
139	8	cctcaaac
139	8	cctcaaac
139	8	cctcaaac
139	8	cctcaaac
139	8	cctcaaac
139	10	cctcaaacag
139	10	cctcaaacag
139	14	cctcaaacagacac
139	14	cctcaaacagacac
139	15	cctcaaacagacacc
139	15	cctcaaacagacacc
139	15	cctcaaacagacacc
139	17	cctcaaacagacaccat
140	2	ct
140	2	ct
140	4	ctca
140	5	ctcaa
140	5	ctcaa
140	6	ctcaaa
140	6	ctcaaa
140	6	ctcaaa
140	9	ctcaaacag
140	12	ctcaaacagaca
140	15	ctcaaacagacacca
140	15	ctcaaacagacacca
140	16	ctcaaacagacaccat
140	19	ctcaaacagacaccatggt
142	3	caa
142	3	caa
142	4	caaa
142	18	caaacagacaccatggtg
144	3	aac
145	2	ac
145	2	ac
145	9	acagacacc
145	9	acagacacc

## Sheet: Insertions day3
Insertion position	Insertion length [bp]	Insertion [sequence]
131	40	ttgggaaagataattgcagcttttgctgctgggggaggag
132	16	aaaggccagcaaaagg
132	59	ggtgtatccttaagtattttggattaggtattggattaagatccctaagtattttgttg
132	59	ggtgtatccttaagtattttggattaggtattggattaagatccctaagtattttgttg
133	4	atgg
133	18	catgttgttcaccatgtt
134	11	gttatgtcaga
134	59	tacatttgcttctgacacaactgtgttcacttacatttgcttctgacacaactgtgttc
134	59	ccttgttgctgggctcccttgccacaagggctgttggtttccccttttaggtttacatc
134	115	tggggcggagaatgggcggaactgggcggagttaggggcgggatgggcggagttaggggcgggactatggttgctgactaattgagatgcatgctttgcatacttctgcctgctg
135	2	tt
135	2	tt
135	40	gggcacgacaggtttcccgactggaaagcgggcagtgagc
135	55	gcaacgaacgacctacaccgaactgagatacctacagcgtgagctatgagaaagc
135	73	agcaggggaagagaggattctcccaaagcgacatcgtcaaaattgcagggaatatcggaggggcacaagctct
135	80	gcgccactgtgctggatatctgcagaattccaccacactggagtgccccacgagtacatcgagctgatcgagatcgcccg
135	86	ggtcctgcagttcattcagggcaccggacaggtcggtcttgacaaaaagaaccgggcgcccctgcgctgacagccggaacacggcg
136	2	ca
136	2	ca
136	2	ca
136	2	ca
136	2	ca
136	2	ca
136	2	ca
136	2	ca
136	2	ca
136	2	ca
136	2	ca
136	2	ca
136	2	ca
136	2	ca
136	2	ac
136	2	ca
136	2	ca
136	2	ca
136	2	ca
136	2	ca
136	2	ca
136	2	ca
136	2	ca
136	2	ac
136	2	ca
136	2	ca
136	3	caa
136	3	caa
136	3	caa
136	3	caa
136	3	caa
136	3	caa
136	3	caa
136	3	caa
136	3	caa
136	3	caa
136	3	caa
136	3	caa
136	3	caa
136	3	caa
136	3	caa
136	3	caa
136	3	caa
136	3	caa
136	3	caa
136	3	caa
136	3	caa
136	3	caa
136	3	caa
136	3	caa
136	3	caa
136	3	caa
136	3	caa
136	3	caa
136	3	caa
136	3	aca
136	3	caa
136	3	caa
136	3	caa
136	3	caa
136	3	caa
136	3	caa
136	3	caa
136	3	caa
136	3	caa
136	3	caa
136	3	caa
136	3	caa
136	3	caa
136	3	caa
136	3	caa
136	3	caa
136	3	caa
136	3	caa
136	3	caa
136	3	caa
136	3	caa
136	3	caa
136	3	caa
136	3	caa
136	3	caa
136	3	caa
136	3	caa
136	3	caa
136	3	caa
136	3	caa
136	3	caa
136	3	caa
136	3	caa
136	3	caa
136	3	caa
136	3	caa
136	3	caa
136	4	caac
136	4	caac
136	4	caac
136	4	caac
136	4	caac
136	4	caac
136	4	caac
136	4	caac
136	4	caac
136	4	caac
136	4	caac
136	4	caac
136	4	caac
136	4	caac
136	4	caac
136	4	caac
136	4	caac
136	4	caac
136	4	caac
136	4	caac
136	4	caac
136	4	caac
136	4	caac
136	4	caac
136	4	caat
136	5	caact
136	6	tgaaca
136	6	tgaaca
136	6	gtgaca
136	11	tgaactgtgtt
136	13	tgtctgtttgaga
136	28	ccaacagatggctggcaactagaaggca
136	33	caacatgggcgatcctaaaaagaaacgtaaggt
136	33	caacatgggcgatcctaaaaagaaacgtaaggt
136	34	caaccccactgtcctttcctaataaaatgaggaa
136	36	tggatcttgagttgacttttagggagcggggcttta
136	45	caaccaacgtcaaagggcgaaaaaccgtctatcagggcgatggcc
136	65	caagcccatatatggagttccgcgttacataacttacggtaaatggcccgcctggctgaccgccc
136	75	caactagctttggcgcgattcactggccgtcgttttacaacgtcgtgactgggaaaaccctggcgttacccaact
136	105	aggtcaggagttcaagaccagcctggccaccatggtgaaaccccgtctcccctaaaagtacaaaaattagccagacatgggggcatgcgcctgtaatcccagcta
136	218	aaacctgtcgtgccagctgcattaatgaatcggccaacgcgcggggagaggcggtttgcgtattgggcgctcttccgcttcctcgctcactgactcgctgcgctttgtgatgctcgtcaggggggcggagcctatggaaaaacgccagcaacgcggattaattgttgccgggaagctagagtaagtagttcgccagttaatagtttgcgcaacgttgt
137	2	aa
137	2	aa
137	2	aa
137	2	aa
137	2	aa
137	2	aa
137	2	aa
137	2	aa
137	2	aa
137	2	aa
137	2	aa
137	2	aa
137	2	aa
137	2	aa
137	2	aa
137	2	aa
137	2	aa
137	3	aca
137	4	tggg
137	7	tgagaca
137	27	gacaattgcatgaagaatctgcttagg
137	31	aagttcctgttcgtgtccggccacttcaagg
137	41	aagagcgagcacggcctgaagagcttgtgcgcccccattgt
137	42	aagagcgagcacggcctgaagagcttgtgcgccccccattgt
137	42	aagagcgagcacggcctgaagagcttgtgcgccccccattgt
137	44	ttcaacatttccgtgtcgcccttattcccttttttgcggcattt
137	76	ctcatgttccaacactgccttcagggcttgggccccgccatcatggccagcaatcttgacaatatcggcccggctg
137	93	ttttggagtacgtcgtctttaggttgggggaggggttttatgcgatggagtttccccacactgagtgggtggagactgaagttaggccagcgt
137	94	gtggtgccgaccgggccagccttgccgcccagggcggggcgatacacggcggcgcgaggccaggcaccagagcaggccggccagcttgagacta
137	207	aatgcctgggctccccctccattcccggcaattttcacaatgtcggcctgggagaagccccgctccctaaaagcgctctccaagtcgaggacagcctgcaatgtctgagcgcctccgtcgtgcccggccattttggcaatatcgtccctggaaaagcctcttttgcccaacatgctctccaggtcaagcacggcttgcagagcttgg
137	207	aatgcctgggctccccctccattcccggcaattttcacaatgtcggcctgggagaagccccgctccctaaaagcgctctccaagtcgaggacagcctgcaatgtctgagcgcctccgtcgtgcccggccattttggcaatatcgtccctggaaaagcctcttttgcccaacatgctctccaggtcaagcacggcttgcagagcttgg
138	2	ac
138	2	ac
138	2	tc
138	2	cc
138	2	ct
138	2	ac
138	3	cgc
138	3	cgc
138	3	cgc
138	3	cgc
138	3	cgc
138	4	ctag
138	4	acct
138	5	gactg
138	5	gactg
138	5	gactg
138	5	gactg
138	6	tggtgc
138	6	ctagtg
138	6	tggtgc
138	6	tggtgt
138	28	aggggggcggagcctatggaaaaacgcc
138	30	cctttagggttccgatttagtgctttacgg
138	33	aagataccaggcgtttccccctggaagctccct
138	53	cccgtcgccattcgagagcagagcggggttctttgcttccactcgagatgaat
138	68	caggaccagcataaaaggcagggcagagtcgactgttgcttacactttcttctgacataacagtgttc
138	68	caggaccagcataaaaggcagggcagagtcgactgttgcttacactttcttctgacataacagtgttc
138	68	caggaccagcataaaaggcagggcagagtcgactgttgcttacactttcttctgacataacagtgttc
138	68	cccaagccctgaaggcagtgttggaacaaggcggtgctacagagttcttgaagtggtggcctaactac
138	68	cccaagccctgaaggcagtgttggaacaaggcggtgctacagagttcttgaagtggtggcctaactac
138	68	cccaagccctgaaggcagtgttggaacaaggcggtgctacagagttcttgaagtggtggcctaactac
138	69	ccccaagccctgaaggcagtgttggaacaaggcggtgctacagagttcttgaagtggtggcctaactac
138	82	cgttcgccggctttccccgtcaagctcttttgatttataagggattttgccgattttatgagtattcaacatttccgtgtcg
138	105	acgagggggaggattgggaagacaatagcaggcatgctggggatgcggtgggctctatggcttctgaggcggaaagaaccagctggggctctagggtcccgacac
138	105	acgagggggaggattgggaagacaatagcaggcatgctggggatgcggtgggctctatggcttctgaggcggaaagaaccagctggggctctagggtcccgacac
138	137	gagcgggcgggtgagggggcgggaacgcagcgatctctgggttctacgttagtgggagtttaacgacggtccctgggattccccaaggcaggggcgagtccttttgtatgaattactctcagctccggtcggggcgg
138	224	aaagaggcttttccagggacgatattgccaaaatggccgggcacgacggaggcgctcagacattgcaggctgtcctcgacttggagagcgcttttagggagcggggcttctcccaggccgacattgtgaaaattgccgggaatggagggggagcccaggcactgtactccgtcctcgacgtggaacctacccttggaaagaggggctttagccgggctgatatc
139	6	atgttc
139	6	atgttc
139	12	gccgtcctcgac
139	15	acagacacctagttc
139	15	acagacacctagttc
139	32	cgcatgcccgacggcgaggatctcgtcgtgac
140	2	at
140	2	aa
140	2	at
140	2	aa
140	3	tgt
140	4	tagt
140	4	tagt
140	4	tagt
140	5	atggt
140	6	tgtgga
140	6	atgtgt
140	8	catggtgt
140	14	cccctctcattaga
140	18	tgtgacacactgtgttca
140	34	ggctgataggatccgagccagatctgccctgccg
140	40	cgggagctttttgcaaaagcctaggcctccaaaaaagcct
140	63	aaaattgcagggaatatcggaggggcacaagctctgcaagccgtcctcgacctcgaatctatg
140	120	gcaattaatgtgagttagctcactcattaggcaccccaggctttacactttatgcttccggctcgtatgttgtgtggaattgtgagcggataacaatttcacacaggaaacagctagcaa
141	5	tgtgt
141	5	tgtgt
141	12	attttagcgatg
141	15	gtaaaaaggccgcgt
141	27	cccctttctctaaaggcgctttccaga
141	35	aggtgtcaggtgcaccaggtgtttgacaccaggtg
141	35	aggtgtcaggtgcaccaggtgtttgacaccaggtg
141	35	aggtgtcaggtgcaccaggtgtttgacaccaggtg
143	32	ggcaagaggggttttcacgggatgacatcgct
144	6	ctagtc
144	9	ctcctgagg
144	9	ctcctgagg
144	47	tcccgtgaaaaccccctcttgccgagcatagattcgaggtcgaggac
145	4	acag

## Sheet: Deletion size-frequency day3
Deletion size [bp]	Frequency [nbr ]
2	101
3	171
4	115
5	63
6	39
7	46
8	133
9	26
10	44
11	37
12	82
13	80
14	37
15	18
16	19
17	26
18	16
19	7
20	23
21	22
22	25
23	13
24	2
25	3
26	5
27	15
28	5
29	5
30	10
31	5
32	8
33	1
34	2
35	1
36	2
38	1
39	2
42	1
46	1
56	3
58	1
60	1
61	1
67	1
69	1
72	1
73	3
77	1
78	1
84	1
90	1
91	1
95	2
96	1
108	1
161	1
173	1
174	1

## Sheet: insertion size-Frequency day3
Insertion size [bp]	Frequency [nbr ]
2	55
3	74
4	33
5	8
6	12
7	1
8	1
9	2
11	2
12	2
13	1
14	1
15	3
16	1
18	2
27	2
28	2
30	1
31	1
32	2
33	3
34	2
35	3
36	1
40	3
41	1
42	2
44	1
45	1
47	1
53	1
55	1
59	4
63	1
65	1
68	6
69	1
73	1
75	1
76	1
80	1
82	1
86	1
93	1
94	1
105	3
115	1
120	1
137	1
207	2
218	1
224	1

## Sheet: Deletions day7
Deletion position	Deletion length [bp]	Deletion [sequence]
51	92	agggcaggagccagggctgggcataaaagtcagggcagagccatctattgcttacatttgcttctgacacaactgtgttcactagcaacctc
51	92	agggcaggagccagggctgggcataaaagtcagggcagagccatctattgcttacatttgcttctgacacaactgtgttcactagcaacctc
55	91	caggagccagggctgggcataaaagtcagggcagagccatctattgcttacatttgcttctgacacaactgtgttcactagcaacctcaaa
62	84	cagggctgggcataaaagtcagggcagagccatctattgcttacatttgcttctgacacaactgtgttcactagcaacctcaaa
76	67	aaagtcagggcagagccatctattgcttacatttgcttctgacacaactgtgttcactagcaacctc
78	69	agtcagggcagagccatctattgcttacatttgcttctgacacaactgtgttcactagcaacctcaaac
80	61	tcagggcagagccatctattgcttacatttgcttctgacacaactgtgttcactagcaacc
81	65	cagggcagagccatctattgcttacatttgcttctgacacaactgtgttcactagcaacctcaaa
81	65	cagggcagagccatctattgcttacatttgcttctgacacaactgtgttcactagcaacctcaaa
83	157	gggcagagccatctattgcttacatttgcttctgacacaactgtgttcactagcaacctcaaacagacaccatggtgcatctgactcctgtggagaagtctgccgttactgccctgtggggcaaggtgaacgtggatgaagttggtggtgaggccct
86	56	cagagccatctattgcttacatttgcttctgacacaactgtgttcactagcaacct
86	60	cagagccatctattgcttacatttgcttctgacacaactgtgttcactagcaacctcaaa
91	49	ccatctattgcttacatttgcttctgacacaactgtgttcactagcaac
91	61	ccatctattgcttacatttgcttctgacacaactgtgttcactagcaacctcaaacagaca
91	61	ccatctattgcttacatttgcttctgacacaactgtgttcactagcaacctcaaacagaca
92	44	catctattgcttacatttgcttctgacacaactgtgttcactag
101	39	cttacatttgcttctgacacaactgtgttcactagcaac
104	45	acatttgcttctgacacaactgtgttcactagcaacctcaaacag
104	45	acatttgcttctgacacaactgtgttcactagcaacctcaaacag
111	28	cttctgacacaactgtgttcactagcaa
111	31	cttctgacacaactgtgttcactagcaacct
113	28	tctgacacaactgtgttcactagcaacc
113	40	tctgacacaactgtgttcactagcaacctcaaacagacac
113	68	tctgacacaactgtgttcactagcaacctcaaacagacaccatggtgcatctgactcctgtggagaag
114	22	ctgacacaactgtgttcactag
114	25	ctgacacaactgtgttcactagcaa
114	36	ctgacacaactgtgttcactagcaacctcaaacaga
114	39	ctgacacaactgtgttcactagcaacctcaaacagacac
115	21	tgacacaactgtgttcactag
115	40	tgacacaactgtgttcactagcaacctcaaacagacacca
116	22	gacacaactgtgttcactagca
116	32	gacacaactgtgttcactagcaacctcaaaca
116	32	gacacaactgtgttcactagcaacctcaaaca
116	32	gacacaactgtgttcactagcaacctcaaaca
116	32	gacacaactgtgttcactagcaacctcaaaca
116	32	gacacaactgtgttcactagcaacctcaaaca
116	32	gacacaactgtgttcactagcaacctcaaaca
117	23	acacaactgtgttcactagcaac
117	26	acacaactgtgttcactagcaacctc
117	28	acacaactgtgttcactagcaacctcaa
117	28	acacaactgtgttcactagcaacctcaa
117	28	acacaactgtgttcactagcaacctcaa
117	28	acacaactgtgttcactagcaacctcaa
117	28	acacaactgtgttcactagcaacctcaa
118	22	cacaactgtgttcactagcaac
118	22	cacaactgtgttcactagcaac
119	17	acaactgtgttcactag
119	17	acaactgtgttcactag
119	19	acaactgtgttcactagca
119	19	acaactgtgttcactagca
119	19	acaactgtgttcactagca
119	19	acaactgtgttcactagca
119	20	acaactgtgttcactagcaa
119	26	acaactgtgttcactagcaacctcaa
119	26	acaactgtgttcactagcaacctcaa
119	26	acaactgtgttcactagcaacctcaa
119	30	acaactgtgttcactagcaacctcaaacag
119	30	acaactgtgttcactagcaacctcaaacag
119	30	acaactgtgttcactagcaacctcaaacag
119	44	acaactgtgttcactagcaacctcaaacagacaccatggtgcat
120	16	caactgtgttcactag
120	16	caactgtgttcactag
120	16	caactgtgttcactag
120	16	caactgtgttcactag
120	16	caactgtgttcactag
120	16	caactgtgttcactag
120	16	caactgtgttcactag
120	16	caactgtgttcactag
120	20	caactgtgttcactagcaac
120	20	caactgtgttcactagcaac
120	20	caactgtgttcactagcaac
120	20	caactgtgttcactagcaac
120	20	caactgtgttcactagcaac
120	20	caactgtgttcactagcaac
120	22	caactgtgttcactagcaacct
120	22	caactgtgttcactagcaacct
120	22	caactgtgttcactagcaacct
120	22	caactgtgttcactagcaacct
120	22	caactgtgttcactagcaacct
120	22	caactgtgttcactagcaacct
120	22	caactgtgttcactagcaacct
120	22	caactgtgttcactagcaacct
120	33	caactgtgttcactagcaacctcaaacagacac
121	15	aactgtgttcactag
121	17	aactgtgttcactagca
121	17	aactgtgttcactagca
121	17	aactgtgttcactagca
121	23	aactgtgttcactagcaacctca
121	23	aactgtgttcactagcaacctca
121	23	aactgtgttcactagcaacctca
121	23	aactgtgttcactagcaacctca
121	23	aactgtgttcactagcaacctca
121	23	aactgtgttcactagcaacctca
121	27	aactgtgttcactagcaacctcaaaca
121	42	aactgtgttcactagcaacctcaaacagacaccatggtgcat
122	9	actgtgttc
122	9	actgtgttc
122	15	actgtgttcactagc
122	21	actgtgttcactagcaacctc
122	21	actgtgttcactagcaacctc
122	21	actgtgttcactagcaacctc
122	25	actgtgttcactagcaacctcaaac
122	25	actgtgttcactagcaacctcaaac
122	25	actgtgttcactagcaacctcaaac
122	27	actgtgttcactagcaacctcaaacag
122	27	actgtgttcactagcaacctcaaacag
122	29	actgtgttcactagcaacctcaaacagac
122	32	actgtgttcactagcaacctcaaacagacacc
123	17	ctgtgttcactagcaac
123	17	ctgtgttcactagcaac
123	17	ctgtgttcactagcaac
123	17	ctgtgttcactagcaac
123	17	ctgtgttcactagcaac
123	17	ctgtgttcactagcaac
123	17	ctgtgttcactagcaac
123	17	ctgtgttcactagcaac
123	17	ctgtgttcactagcaac
123	19	ctgtgttcactagcaacct
123	19	ctgtgttcactagcaacct
123	30	ctgtgttcactagcaacctcaaacagacac
123	30	ctgtgttcactagcaacctcaaacagacac
123	30	ctgtgttcactagcaacctcaaacagacac
123	30	ctgtgttcactagcaacctcaaacagacac
123	30	ctgtgttcactagcaacctcaaacagacac
123	30	ctgtgttcactagcaacctcaaacagacac
124	12	tgtgttcactag
124	14	tgtgttcactagca
124	14	tgtgttcactagca
124	31	tgtgttcactagcaacctcaaacagacacca
124	31	tgtgttcactagcaacctcaaacagacacca
124	31	tgtgttcactagcaacctcaaacagacacca
124	31	tgtgttcactagcaacctcaaacagacacca
124	31	tgtgttcactagcaacctcaaacagacacca
124	31	tgtgttcactagcaacctcaaacagacacca
125	10	gtgttcacta
125	10	gtgttcacta
125	11	gtgttcactag
125	11	gtgttcactag
125	11	gtgttcactag
125	11	gtgttcactag
125	11	gtgttcactag
125	11	gtgttcactag
125	11	gtgttcactag
125	11	gtgttcactag
125	12	gtgttcactagc
125	12	gtgttcactagc
125	12	gtgttcactagc
125	12	gtgttcactagc
125	12	gtgttcactagc
125	12	gtgttcactagc
125	13	gtgttcactagca
125	13	gtgttcactagca
125	13	gtgttcactagca
125	13	gtgttcactagca
125	14	gtgttcactagcaa
125	21	gtgttcactagcaacctcaaa
125	23	gtgttcactagcaacctcaaaca
125	23	gtgttcactagcaacctcaaaca
125	28	gtgttcactagcaacctcaaacagacac
125	32	gtgttcactagcaacctcaaacagacaccatg
125	32	gtgttcactagcaacctcaaacagacaccatg
125	32	gtgttcactagcaacctcaaacagacaccatg
125	32	gtgttcactagcaacctcaaacagacaccatg
125	35	gtgttcactagcaacctcaaacagacaccatggtg
125	102	gtgttcactagcaacctcaaacagacaccatggtgcatctgactcctgtggagaagtctgccgttactgccctgtggggcaaggtgaacgtggatgaagttg
126	11	tgttcactagc
126	15	tgttcactagcaacc
126	15	tgttcactagcaacc
126	15	tgttcactagcaacc
126	15	tgttcactagcaacc
126	18	tgttcactagcaacctca
126	20	tgttcactagcaacctcaaa
126	20	tgttcactagcaacctcaaa
126	29	tgttcactagcaacctcaaacagacacca
126	29	tgttcactagcaacctcaaacagacacca
126	29	tgttcactagcaacctcaaacagacacca
126	29	tgttcactagcaacctcaaacagacacca
126	29	tgttcactagcaacctcaaacagacacca
126	29	tgttcactagcaacctcaaacagacacca
126	29	tgttcactagcaacctcaaacagacacca
126	42	tgttcactagcaacctcaaacagacaccatggtgcatctgac
126	87	tgttcactagcaacctcaaacagacaccatggtgcatctgactcctgtggagaagtctgccgttactgccctgtggggcaaggtgaa
127	8	gttcacta
127	8	gttcacta
127	8	gttcacta
127	8	gttcacta
127	8	gttcacta
127	8	gttcacta
127	8	gttcacta
127	8	gttcacta
127	8	gttcacta
127	9	gttcactag
127	9	gttcactag
127	9	gttcactag
127	9	gttcactag
127	11	gttcactagca
127	12	gttcactagcaa
127	12	gttcactagcaa
127	12	gttcactagcaa
127	12	gttcactagcaa
127	21	gttcactagcaacctcaaaca
127	21	gttcactagcaacctcaaaca
127	21	gttcactagcaacctcaaaca
127	21	gttcactagcaacctcaaaca
127	21	gttcactagcaacctcaaaca
127	22	gttcactagcaacctcaaacag
127	22	gttcactagcaacctcaaacag
127	30	gttcactagcaacctcaaacagacaccatg
127	53	gttcactagcaacctcaaacagacaccatggtgcatctgactcctgtggagaa
128	5	ttcac
128	5	ttcac
128	5	ttcac
128	9	ttcactagc
128	10	ttcactagca
128	10	ttcactagca
128	10	ttcactagca
128	10	ttcactagca
128	12	ttcactagcaac
128	12	ttcactagcaac
128	12	ttcactagcaac
128	12	ttcactagcaac
128	12	ttcactagcaac
128	12	ttcactagcaac
128	12	ttcactagcaac
128	12	ttcactagcaac
128	12	ttcactagcaac
128	12	ttcactagcaac
128	12	ttcactagcaac
128	12	ttcactagcaac
128	12	ttcactagcaac
128	12	ttcactagcaac
128	12	ttcactagcaac
128	12	ttcactagcaac
128	12	ttcactagcaac
128	12	ttcactagcaac
128	12	ttcactagcaac
128	13	ttcactagcaacc
128	13	ttcactagcaacc
128	13	ttcactagcaacc
128	13	ttcactagcaacc
128	13	ttcactagcaacc
128	13	ttcactagcaacc
128	13	ttcactagcaacc
128	13	ttcactagcaacc
128	13	ttcactagcaacc
128	13	ttcactagcaacc
128	13	ttcactagcaacc
128	13	ttcactagcaacc
128	13	ttcactagcaacc
128	13	ttcactagcaacc
128	13	ttcactagcaacc
128	13	ttcactagcaacc
128	13	ttcactagcaacc
128	13	ttcactagcaacc
128	13	ttcactagcaacc
128	13	ttcactagcaacc
128	13	ttcactagcaacc
128	13	ttcactagcaacc
128	13	ttcactagcaacc
128	13	ttcactagcaacc
128	13	ttcactagcaacc
128	13	ttcactagcaacc
128	13	ttcactagcaacc
128	13	ttcactagcaacc
128	13	ttcactagcaacc
128	25	ttcactagcaacctcaaacagacac
128	25	ttcactagcaacctcaaacagacac
128	27	ttcactagcaacctcaaacagacacca
129	3	tca
129	6	tcacta
129	7	tcactag
129	7	tcactag
129	7	tcactag
129	8	tcactagc
129	9	tcactagca
129	9	tcactagca
129	9	tcactagca
129	11	tcactagcaac
129	11	tcactagcaac
129	11	tcactagcaac
129	11	tcactagcaac
129	11	tcactagcaac
129	11	tcactagcaac
129	11	tcactagcaac
129	12	tcactagcaacc
129	12	tcactagcaacc
129	12	tcactagcaacc
129	12	tcactagcaacc
129	12	tcactagcaacc
129	12	tcactagcaacc
129	12	tcactagcaacc
129	12	tcactagcaacc
129	12	tcactagcaacc
129	12	tcactagcaacc
129	12	tcactagcaacc
129	12	tcactagcaacc
129	12	tcactagcaacc
129	12	tcactagcaacc
129	12	tcactagcaacc
129	12	tcactagcaacc
129	12	tcactagcaacc
129	12	tcactagcaacc
129	12	tcactagcaacc
129	12	tcactagcaacc
129	12	tcactagcaacc
129	12	tcactagcaacc
129	12	tcactagcaacc
129	12	tcactagcaacc
129	12	tcactagcaacc
129	12	tcactagcaacc
129	12	tcactagcaacc
129	12	tcactagcaacc
129	12	tcactagcaacc
129	12	tcactagcaacc
129	12	tcactagcaacc
129	12	tcactagcaacc
129	12	tcactagcaacc
129	12	tcactagcaacc
129	12	tcactagcaacc
129	12	tcactagcaacc
129	12	tcactagcaacc
129	12	tcactagcaacc
129	12	tcactagcaacc
129	12	tcactagcaacc
129	12	tcactagcaacc
129	12	tcactagcaacc
129	12	tcactagcaacc
129	12	tcactagcaacc
129	12	tcactagcaacc
129	12	tcactagcaacc
129	12	tcactagcaacc
129	12	tcactagcaacc
129	12	tcactagcaacc
129	12	tcactagcaacc
129	12	tcactagcaacc
129	15	tcactagcaacctca
129	17	tcactagcaacctcaaa
129	17	tcactagcaacctcaaa
129	17	tcactagcaacctcaaa
129	17	tcactagcaacctcaaa
129	17	tcactagcaacctcaaa
129	20	tcactagcaacctcaaacag
129	24	tcactagcaacctcaaacagacac
129	24	tcactagcaacctcaaacagacac
129	156	tcactagcaacctcaaacagacaccatggtgcatctgactcctgtggagaagtctgccgttactgccctgtggggcaaggtgaacgtggatgaagttggtggtgaggccctgggcaggttggtatcaaggttacaagacaggtttaaggagaccaa
130	3	cac
130	5	cacta
130	6	cactag
130	6	cactag
130	6	cactag
130	6	cactag
130	6	cactag
130	6	cactag
130	6	cactag
130	6	cactag
130	6	cactag
130	7	cactagc
130	8	cactagca
130	8	cactagca
130	8	cactagca
130	8	cactagca
130	9	cactagcaa
130	9	cactagcaa
130	9	cactagcaa
130	9	cactagcaa
130	10	cactagcaac
130	10	cactagcaac
130	10	cactagcaac
130	10	cactagcaac
130	10	cactagcaac
130	10	cactagcaac
130	10	cactagcaac
130	10	cactagcaac
130	11	cactagcaacc
130	16	cactagcaacctcaaa
130	16	cactagcaacctcaaa
130	16	cactagcaacctcaaa
130	16	cactagcaacctcaaa
130	16	cactagcaacctcaaa
130	16	cactagcaacctcaaa
130	16	cactagcaacctcaaa
130	16	cactagcaacctcaaa
130	16	cactagcaacctcaaa
130	20	cactagcaacctcaaacaga
130	20	cactagcaacctcaaacaga
130	20	cactagcaacctcaaacaga
130	20	cactagcaacctcaaacaga
130	20	cactagcaacctcaaacaga
130	20	cactagcaacctcaaacaga
130	20	cactagcaacctcaaacaga
130	20	cactagcaacctcaaacaga
130	20	cactagcaacctcaaacaga
130	20	cactagcaacctcaaacaga
130	20	cactagcaacctcaaacaga
130	20	cactagcaacctcaaacaga
130	20	cactagcaacctcaaacaga
130	20	cactagcaacctcaaacaga
130	20	cactagcaacctcaaacaga
130	20	cactagcaacctcaaacaga
130	22	cactagcaacctcaaacagaca
130	22	cactagcaacctcaaacagaca
130	23	cactagcaacctcaaacagacac
130	23	cactagcaacctcaaacagacac
130	23	cactagcaacctcaaacagacac
130	23	cactagcaacctcaaacagacac
130	23	cactagcaacctcaaacagacac
130	23	cactagcaacctcaaacagacac
130	23	cactagcaacctcaaacagacac
130	23	cactagcaacctcaaacagacac
130	23	cactagcaacctcaaacagacac
131	3	act
131	5	actag
131	5	actag
131	5	actag
131	5	actag
131	5	actag
131	5	actag
131	5	actag
131	5	actag
131	5	actag
131	5	actag
131	5	actag
131	7	actagca
131	7	actagca
131	7	actagca
131	7	actagca
131	7	actagca
131	7	actagca
131	7	actagca
131	13	actagcaacctca
131	13	actagcaacctca
131	14	actagcaacctcaa
131	14	actagcaacctcaa
131	14	actagcaacctcaa
131	14	actagcaacctcaa
131	14	actagcaacctcaa
131	14	actagcaacctcaa
131	14	actagcaacctcaa
131	14	actagcaacctcaa
131	14	actagcaacctcaa
131	14	actagcaacctcaa
131	14	actagcaacctcaa
131	18	actagcaacctcaaacag
131	32	actagcaacctcaaacagacaccatggtgcat
131	32	actagcaacctcaaacagacaccatggtgcat
131	32	actagcaacctcaaacagacaccatggtgcat
131	35	actagcaacctcaaacagacaccatggtgcatctg
131	47	actagcaacctcaaacagacaccatggtgcatctgactcctgtggag
131	178	actagcaacctcaaacagacaccatggtgcatctgactcctgtggagaagtctgccgttactgccctgtggggcaaggtgaacgtggatgaagttggtggtgaggccctgggcaggttggtatcaaggttacaagacaggtttaaggagaccaatagaaactgggcatgtggagacag
132	4	ctag
132	4	ctag
132	4	ctag
132	4	ctag
132	4	ctag
132	4	ctag
132	5	ctagc
132	8	ctagcaac
132	8	ctagcaac
132	8	ctagcaac
132	8	ctagcaac
132	8	ctagcaac
132	8	ctagcaac
132	8	ctagcaac
132	8	ctagcaac
132	8	ctagcaac
132	8	ctagcaac
132	8	ctagcaac
132	8	ctagcaac
132	8	ctagcaac
132	8	ctagcaac
132	8	ctagcaac
132	8	ctagcaac
132	8	ctagcaac
132	8	ctagcaac
132	8	ctagcaac
132	8	ctagcaac
132	8	ctagcaac
132	8	ctagcaac
132	8	ctagcaac
132	8	ctagcaac
132	8	ctagcaac
132	8	ctagcaac
132	8	ctagcaac
132	8	ctagcaac
132	8	ctagcaac
132	8	ctagcaac
132	8	ctagcaac
132	8	ctagcaac
132	8	ctagcaac
132	8	ctagcaac
132	8	ctagcaac
132	8	ctagcaac
132	8	ctagcaac
132	8	ctagcaac
132	8	ctagcaac
132	8	ctagcaac
132	8	ctagcaac
132	8	ctagcaac
132	8	ctagcaac
132	8	ctagcaac
132	8	ctagcaac
132	8	ctagcaac
132	8	ctagcaac
132	8	ctagcaac
132	8	ctagcaac
132	8	ctagcaac
132	8	ctagcaac
132	8	ctagcaac
132	8	ctagcaac
132	8	ctagcaac
132	8	ctagcaac
132	8	ctagcaac
132	8	ctagcaac
132	8	ctagcaac
132	8	ctagcaac
132	8	ctagcaac
132	8	ctagcaac
132	8	ctagcaac
132	8	ctagcaac
132	8	ctagcaac
132	8	ctagcaac
132	8	ctagcaac
132	8	ctagcaac
132	8	ctagcaac
132	8	ctagcaac
132	8	ctagcaac
132	8	ctagcaac
132	10	ctagcaacct
132	10	ctagcaacct
132	10	ctagcaacct
132	10	ctagcaacct
132	10	ctagcaacct
132	10	ctagcaacct
132	10	ctagcaacct
132	10	ctagcaacct
132	11	ctagcaacctc
132	11	ctagcaacctc
132	21	ctagcaacctcaaacagacac
132	21	ctagcaacctcaaacagacac
132	21	ctagcaacctcaaacagacac
132	21	ctagcaacctcaaacagacac
132	21	ctagcaacctcaaacagacac
132	25	ctagcaacctcaaacagacaccatg
132	26	ctagcaacctcaaacagacaccatgg
132	63	ctagcaacctcaaacagacaccatggtgcatctgactcctgtggagaagtctgccgttactgc
132	63	ctagcaacctcaaacagacaccatggtgcatctgactcctgtggagaagtctgccgttactgc
132	63	ctagcaacctcaaacagacaccatggtgcatctgactcctgtggagaagtctgccgttactgc
133	2	ta
133	3	tag
133	3	tag
133	5	tagca
133	6	tagcaa
133	6	tagcaa
133	6	tagcaa
133	11	tagcaacctca
133	13	tagcaacctcaaa
133	15	tagcaacctcaaaca
133	22	tagcaacctcaaacagacacca
133	30	tagcaacctcaaacagacaccatggtgcat
133	30	tagcaacctcaaacagacaccatggtgcat
133	30	tagcaacctcaaacagacaccatggtgcat
133	74	tagcaacctcaaacagacaccatggtgcatctgactcctgtggagaagtctgccgttactgccctgtggggcaa
133	74	tagcaacctcaaacagacaccatggtgcatctgactcctgtggagaagtctgccgttactgccctgtggggcaa
133	74	tagcaacctcaaacagacaccatggtgcatctgactcctgtggagaagtctgccgttactgccctgtggggcaa
133	74	tagcaacctcaaacagacaccatggtgcatctgactcctgtggagaagtctgccgttactgccctgtggggcaa
133	124	tagcaacctcaaacagacaccatggtgcatctgactcctgtggagaagtctgccgttactgccctgtggggcaaggtgaacgtggatgaagttggtggtgaggccctgggcaggttggtatcaa
133	127	tagcaacctcaaacagacaccatggtgcatctgactcctgtggagaagtctgccgttactgccctgtggggcaaggtgaacgtggatgaagttggtggtgaggccctgggcaggttggtatcaaggt
133	152	tagcaacctcaaacagacaccatggtgcatctgactcctgtggagaagtctgccgttactgccctgtggggcaaggtgaacgtggatgaagttggtggtgaggccctgggcaggttggtatcaaggttacaagacaggtttaaggagaccaa
133	152	tagcaacctcaaacagacaccatggtgcatctgactcctgtggagaagtctgccgttactgccctgtggggcaaggtgaacgtggatgaagttggtggtgaggccctgggcaggttggtatcaaggttacaagacaggtttaaggagaccaa
134	3	agc
134	3	agc
134	3	agc
134	3	agc
134	3	agc
134	3	agc
134	3	agc
134	3	agc
134	3	agc
134	3	agc
134	3	agc
134	4	agca
134	4	agca
134	4	agca
134	4	agca
134	4	agca
134	4	agca
134	5	agcaa
134	5	agcaa
134	5	agcaa
134	5	agcaa
134	5	agcaa
134	6	agcaac
134	7	agcaacc
134	9	agcaacctc
134	10	agcaacctca
134	10	agcaacctca
134	11	agcaacctcaa
134	13	agcaacctcaaac
134	13	agcaacctcaaac
134	13	agcaacctcaaac
134	13	agcaacctcaaac
134	13	agcaacctcaaac
134	13	agcaacctcaaac
134	13	agcaacctcaaac
134	13	agcaacctcaaac
134	13	agcaacctcaaac
134	13	agcaacctcaaac
134	13	agcaacctcaaac
134	13	agcaacctcaaac
134	13	agcaacctcaaac
134	13	agcaacctcaaac
134	13	agcaacctcaaac
134	13	agcaacctcaaac
134	13	agcaacctcaaac
134	13	agcaacctcaaac
134	13	agcaacctcaaac
134	13	agcaacctcaaac
134	13	agcaacctcaaac
134	13	agcaacctcaaac
134	13	agcaacctcaaac
134	13	agcaacctcaaac
134	13	agcaacctcaaac
134	13	agcaacctcaaac
134	13	agcaacctcaaac
134	13	agcaacctcaaac
134	13	agcaacctcaaac
134	13	agcaacctcaaac
134	13	agcaacctcaaac
134	13	agcaacctcaaac
134	13	agcaacctcaaac
134	13	agcaacctcaaac
134	13	agcaacctcaaac
134	13	agcaacctcaaac
134	13	agcaacctcaaac
134	13	agcaacctcaaac
134	13	agcaacctcaaac
134	13	agcaacctcaaac
134	13	agcaacctcaaac
134	13	agcaacctcaaac
134	13	agcaacctcaaac
134	13	agcaacctcaaac
134	13	agcaacctcaaac
134	13	agcaacctcaaac
134	13	agcaacctcaaac
134	13	agcaacctcaaac
134	13	agcaacctcaaac
134	13	agcaacctcaaac
134	14	agcaacctcaaaca
134	14	agcaacctcaaaca
134	15	agcaacctcaaacag
134	15	agcaacctcaaacag
134	15	agcaacctcaaacag
134	15	agcaacctcaaacag
134	15	agcaacctcaaacag
134	16	agcaacctcaaacaga
134	19	agcaacctcaaacagacac
134	19	agcaacctcaaacagacac
134	19	agcaacctcaaacagacac
134	19	agcaacctcaaacagacac
134	20	agcaacctcaaacagacacc
134	20	agcaacctcaaacagacacc
134	20	agcaacctcaaacagacacc
134	20	agcaacctcaaacagacacc
134	20	agcaacctcaaacagacacc
134	20	agcaacctcaaacagacacc
134	88	agcaacctcaaacagacaccatggtgcatctgactcctgtggagaagtctgccgttactgccctgtggggcaaggtgaacgtggatga
134	110	agcaacctcaaacagacaccatggtgcatctgactcctgtggagaagtctgccgttactgccctgtggggcaaggtgaacgtggatgaagttggtggtgaggccctgggc
134	130	agcaacctcaaacagacaccatggtgcatctgactcctgtggagaagtctgccgttactgccctgtggggcaaggtgaacgtggatgaagttggtggtgaggccctgggcaggttggtatcaaggttaca
134	141	agcaacctcaaacagacaccatggtgcatctgactcctgtggagaagtctgccgttactgccctgtggggcaaggtgaacgtggatgaagttggtggtgaggccctgggcaggttggtatcaaggttacaagacaggttta
134	169	agcaacctcaaacagacaccatggtgcatctgactcctgtggagaagtctgccgttactgccctgtggggcaaggtgaacgtggatgaagttggtggtgaggccctgggcaggttggtatcaaggttacaagacaggtttaaggagaccaatagaaactgggcatgtgg
134	169	agcaacctcaaacagacaccatggtgcatctgactcctgtggagaagtctgccgttactgccctgtggggcaaggtgaacgtggatgaagttggtggtgaggccctgggcaggttggtatcaaggttacaagacaggtttaaggagaccaatagaaactgggcatgtgg
134	169	agcaacctcaaacagacaccatggtgcatctgactcctgtggagaagtctgccgttactgccctgtggggcaaggtgaacgtggatgaagttggtggtgaggccctgggcaggttggtatcaaggttacaagacaggtttaaggagaccaatagaaactgggcatgtgg
134	173	agcaacctcaaacagacaccatggtgcatctgactcctgtggagaagtctgccgttactgccctgtggggcaaggtgaacgtggatgaagttggtggtgaggccctgggcaggttggtatcaaggttacaagacaggtttaaggagaccaatagaaactgggcatgtggagac
135	2	gc
135	2	gc
135	2	gc
135	2	gc
135	2	gc
135	2	gc
135	5	gcaac
135	5	gcaac
135	5	gcaac
135	8	gcaacctc
135	12	gcaacctcaaac
135	12	gcaacctcaaac
135	12	gcaacctcaaac
135	12	gcaacctcaaac
135	14	gcaacctcaaacag
135	14	gcaacctcaaacag
135	21	gcaacctcaaacagacaccat
135	22	gcaacctcaaacagacaccatg
135	22	gcaacctcaaacagacaccatg
135	22	gcaacctcaaacagacaccatg
135	22	gcaacctcaaacagacaccatg
135	22	gcaacctcaaacagacaccatg
135	73	gcaacctcaaacagacaccatggtgcatctgactcctgtggagaagtctgccgttactgccctgtggggcaag
135	73	gcaacctcaaacagacaccatggtgcatctgactcctgtggagaagtctgccgttactgccctgtggggcaag
135	73	gcaacctcaaacagacaccatggtgcatctgactcctgtggagaagtctgccgttactgccctgtggggcaag
135	73	gcaacctcaaacagacaccatggtgcatctgactcctgtggagaagtctgccgttactgccctgtggggcaag
135	79	gcaacctcaaacagacaccatggtgcatctgactcctgtggagaagtctgccgttactgccctgtggggcaaggtgaac
136	2	ca
136	2	ca
136	2	ca
136	2	ca
136	2	ca
136	2	ca
136	2	ca
136	2	ca
136	2	ca
136	2	ca
136	2	ca
136	2	ca
136	2	ca
136	2	ca
136	2	ca
136	2	ca
136	2	ca
136	2	ca
136	2	ca
136	2	ca
136	2	ca
136	2	ca
136	2	ca
136	2	ca
136	2	ca
136	2	ca
136	2	ca
136	2	ca
136	2	ca
136	3	caa
136	3	caa
136	3	caa
136	3	caa
136	3	caa
136	3	caa
136	3	caa
136	3	caa
136	3	caa
136	3	caa
136	3	caa
136	3	caa
136	3	caa
136	3	caa
136	3	caa
136	3	caa
136	3	caa
136	3	caa
136	3	caa
136	3	caa
136	3	caa
136	3	caa
136	3	caa
136	3	caa
136	3	caa
136	3	caa
136	3	caa
136	3	caa
136	3	caa
136	3	caa
136	3	caa
136	3	caa
136	3	caa
136	3	caa
136	3	caa
136	3	caa
136	3	caa
136	3	caa
136	3	caa
136	3	caa
136	3	caa
136	3	caa
136	3	caa
136	3	caa
136	3	caa
136	3	caa
136	3	caa
136	3	caa
136	3	caa
136	3	caa
136	3	caa
136	3	caa
136	3	caa
136	3	caa
136	3	caa
136	3	caa
136	3	caa
136	3	caa
136	3	caa
136	3	caa
136	3	caa
136	3	caa
136	3	caa
136	3	caa
136	3	caa
136	3	caa
136	3	caa
136	3	caa
136	3	caa
136	3	caa
136	3	caa
136	3	caa
136	3	caa
136	3	caa
136	3	caa
136	3	caa
136	3	caa
136	3	caa
136	3	caa
136	3	caa
136	3	caa
136	3	caa
136	3	caa
136	3	caa
136	3	caa
136	3	caa
136	3	caa
136	3	caa
136	3	caa
136	3	caa
136	3	caa
136	3	caa
136	3	caa
136	3	caa
136	3	caa
136	3	caa
136	3	caa
136	3	caa
136	3	caa
136	3	caa
136	3	caa
136	3	caa
136	3	caa
136	3	caa
136	3	caa
136	3	caa
136	3	caa
136	3	caa
136	3	caa
136	3	caa
136	3	caa
136	3	caa
136	3	caa
136	3	caa
136	3	caa
136	3	caa
136	3	caa
136	3	caa
136	3	caa
136	3	caa
136	3	caa
136	3	caa
136	3	caa
136	3	caa
136	3	caa
136	3	caa
136	3	caa
136	3	caa
136	3	caa
136	3	caa
136	4	caac
136	4	caac
136	4	caac
136	4	caac
136	4	caac
136	4	caac
136	4	caac
136	4	caac
136	4	caac
136	4	caac
136	4	caac
136	4	caac
136	4	caac
136	4	caac
136	4	caac
136	4	caac
136	4	caac
136	4	caac
136	4	caac
136	4	caac
136	4	caac
136	4	caac
136	4	caac
136	4	caac
136	4	caac
136	4	caac
136	4	caac
136	4	caac
136	4	caac
136	4	caac
136	4	caac
136	4	caac
136	4	caac
136	4	caac
136	4	caac
136	4	caac
136	4	caac
136	4	caac
136	4	caac
136	4	caac
136	4	caac
136	4	caac
136	4	caac
136	4	caac
136	4	caac
136	5	caacc
136	5	caacc
136	5	caacc
136	5	caacc
136	5	caacc
136	5	caacc
136	5	caacc
136	5	caacc
136	5	caacc
136	5	caacc
136	5	caacc
136	5	caacc
136	5	caacc
136	5	caacc
136	5	caacc
136	5	caacc
136	5	caacc
136	6	caacct
136	6	caacct
136	6	caacct
136	6	caacct
136	6	caacct
136	6	caacct
136	6	caacct
136	6	caacct
136	6	caacct
136	6	caacct
136	6	caacct
136	6	caacct
136	6	caacct
136	6	caacct
136	6	caacct
136	6	caacct
136	6	caacct
136	6	caacct
136	6	caacct
136	6	caacct
136	6	caacct
136	6	caacct
136	6	caacct
136	6	caacct
136	6	caacct
136	6	caacct
136	7	caacctc
136	7	caacctc
136	7	caacctc
136	7	caacctc
136	7	caacctc
136	8	caacctca
136	8	caacctca
136	10	caacctcaaa
136	10	caacctcaaa
136	10	caacctcaaa
136	10	caacctcaaa
136	10	caacctcaaa
136	10	caacctcaaa
136	10	caacctcaaa
136	12	caacctcaaaca
136	14	caacctcaaacaga
136	15	caacctcaaacagac
136	16	caacctcaaacagaca
136	16	caacctcaaacagaca
136	17	caacctcaaacagacac
136	18	caacctcaaacagacacc
136	18	caacctcaaacagacacc
136	18	caacctcaaacagacacc
137	2	aa
137	2	aa
137	2	aa
137	5	aacct
137	7	aacctca
137	7	aacctca
137	7	aacctca
137	7	aacctca
137	7	aacctca
137	7	aacctca
137	7	aacctca
137	7	aacctca
137	7	aacctca
137	7	aacctca
137	7	aacctca
137	7	aacctca
137	7	aacctca
137	7	aacctca
137	7	aacctca
137	7	aacctca
137	7	aacctca
137	7	aacctca
137	7	aacctca
137	7	aacctca
137	7	aacctca
137	8	aacctcaa
137	8	aacctcaa
137	8	aacctcaa
137	8	aacctcaa
137	8	aacctcaa
137	9	aacctcaaa
137	9	aacctcaaa
137	12	aacctcaaacag
137	12	aacctcaaacag
137	21	aacctcaaacagacaccatgg
138	2	ac
138	2	ac
138	2	ac
138	2	ac
138	2	ac
138	2	ac
138	2	ac
138	2	ac
138	2	ac
138	2	ac
138	2	ac
138	2	ac
138	2	ac
138	2	ac
138	2	ac
138	2	ac
138	2	ac
138	2	ac
138	2	ac
138	2	ac
138	2	ac
138	2	ac
138	2	ac
138	2	ac
138	2	ac
138	2	ac
138	2	ac
138	2	ac
138	2	ac
138	2	ac
138	2	ac
138	2	ac
138	2	ac
138	2	ac
138	2	ac
138	2	ac
138	2	ac
138	2	ac
138	3	acc
138	3	acc
138	3	acc
138	4	acct
138	4	acct
138	4	acct
138	4	acct
138	4	acct
138	5	acctc
138	5	acctc
138	5	acctc
138	5	acctc
138	5	acctc
138	5	acctc
138	5	acctc
138	5	acctc
138	5	acctc
138	5	acctc
138	9	acctcaaac
138	9	acctcaaac
138	9	acctcaaac
138	9	acctcaaac
138	9	acctcaaac
138	9	acctcaaac
138	9	acctcaaac
138	9	acctcaaac
138	9	acctcaaac
138	9	acctcaaac
138	11	acctcaaacag
138	11	acctcaaacag
138	11	acctcaaacag
138	11	acctcaaacag
138	11	acctcaaacag
138	13	acctcaaacagac
138	13	acctcaaacagac
138	13	acctcaaacagac
138	15	acctcaaacagacac
138	15	acctcaaacagacac
139	2	cc
139	2	cc
139	2	cc
139	3	cct
139	3	cct
139	3	cct
139	3	cct
139	3	cct
139	4	cctc
139	8	cctcaaac
139	8	cctcaaac
139	10	cctcaaacag
139	10	cctcaaacag
139	10	cctcaaacag
139	14	cctcaaacagacac
139	14	cctcaaacagacac
139	17	cctcaaacagacaccat
139	21	cctcaaacagacaccatggtg
140	2	ct
140	2	ct
140	2	ct
140	2	ct
140	2	ct
140	4	ctca
140	4	ctca
140	4	ctca
140	4	ctca
140	4	ctca
140	4	ctca
140	4	ctca
140	4	ctca
140	5	ctcaa
140	8	ctcaaaca
140	8	ctcaaaca
140	8	ctcaaaca
140	9	ctcaaacag
140	9	ctcaaacag
140	9	ctcaaacag
140	9	ctcaaacag
140	9	ctcaaacag
140	20	ctcaaacagacaccatggtg
140	20	ctcaaacagacaccatggtg
140	20	ctcaaacagacaccatggtg
140	23	ctcaaacagacaccatggtgcat
141	3	tca
141	4	tcaa
142	59	caaacagacaccatggtgcatctgactcctgtggagaagtctgccgttactgccctgtg
142	59	caaacagacaccatggtgcatctgactcctgtggagaagtctgccgttactgccctgtg
143	2	aa
143	2	aa

## Sheet: Insertions day7
Insertion position	Insertion length [bp]	Insertion [sequence]
132	7	gacagtt
133	2	tg
133	3	agt
133	5	actgt
133	9	aatgtgtta
133	9	aatgtgtta
134	2	ca
134	2	ga
134	2	ga
134	2	ca
134	3	agc
135	2	at
135	2	at
135	3	tgt
135	4	gtct
135	21	aacagacactaaacagttcac
135	23	tggcatgacagtaagagaattat
135	115	gcgatcctaaaaaagaaacgtaaggtcatcgataaggagaccgccgctgccaagttcgagagacagcacatggacagcatgcggagaatgggcggaactgggcggagttaggggc
136	2	ca
136	2	tt
136	2	gt
136	2	ca
136	2	ca
136	2	ca
136	2	ca
136	2	tt
136	2	tt
136	2	ca
136	2	ca
136	2	tt
136	2	tt
136	2	ca
136	2	ca
136	2	ca
136	2	ca
136	3	caa
136	3	caa
136	3	caa
136	3	caa
136	3	tct
136	3	caa
136	3	caa
136	3	caa
136	3	caa
136	3	caa
136	3	caa
136	3	caa
136	3	caa
136	3	caa
136	3	caa
136	3	caa
136	3	caa
136	3	caa
136	3	caa
136	3	caa
136	3	caa
136	3	caa
136	3	caa
136	3	caa
136	3	caa
136	3	caa
136	3	caa
136	3	caa
136	3	caa
136	3	caa
136	3	caa
136	3	caa
136	3	caa
136	3	caa
136	3	caa
136	3	caa
136	3	caa
136	3	caa
136	3	caa
136	3	caa
136	3	caa
136	3	caa
136	3	caa
136	3	caa
136	3	caa
136	3	caa
136	3	caa
136	3	caa
136	3	caa
136	3	caa
136	3	caa
136	3	caa
136	3	caa
136	3	caa
136	3	tct
136	3	caa
136	3	caa
136	3	caa
136	3	caa
136	3	caa
136	3	caa
136	3	caa
136	3	caa
136	3	caa
136	3	caa
136	3	caa
136	4	caac
136	4	caac
136	4	caac
136	4	caac
136	4	caac
136	4	caac
136	4	caac
136	4	caac
136	4	caac
136	4	caac
136	4	caac
136	4	caac
136	4	caac
136	4	caac
136	4	caac
136	4	caac
136	4	caac
136	4	caac
136	4	caac
136	4	caac
136	4	caac
136	4	caac
136	4	caac
136	4	caac
136	4	caac
136	4	caac
136	4	caac
136	4	caac
136	4	caac
136	4	tgtt
136	4	caac
136	4	caac
136	4	caac
136	4	caac
136	4	caac
136	4	caac
136	4	caac
136	4	caac
136	4	caac
136	4	caac
136	5	tgaca
136	7	aagggtt
136	9	cttctgaca
136	9	cttctgaca
136	11	ttgaacttggt
136	16	ttaactgttttgatca
136	16	ttaactgttttgatca
136	25	actgtgtcaaactgtctgtttgaca
136	25	actgtgtcaaactgtctgtttgaca
136	25	actgtgtcaaactgtctgtttgaca
136	36	caatccgaaggagctaaccgcttttttgcacaacat
137	2	aa
137	2	aa
137	2	aa
137	2	aa
137	2	aa
137	2	aa
137	2	aa
137	2	aa
137	2	aa
137	2	aa
137	2	aa
137	2	aa
137	2	aa
137	5	actca
137	13	atggtgtcactca
137	13	atggtgtcactca
137	42	cacgcttcccgaagggagaaaggcggacaggtatccggtaag
137	208	agtgctcgagcgcctccaatgtttccagccattttgacaatgtcggcaaggttgaagccgtgctgccggagtgtgggtccatgctcaatcacggcctgaagtgcctgagcgccgccgtcatgcccggcaatcttaatgatgtcggcctgccgaaaatcccgctttctgagggcgggttcgaggtccaggacggtttgcagggcttggg
138	2	tg
138	2	ac
138	2	ac
138	2	tg
138	2	ac
138	2	tg
138	2	ac
138	2	ac
138	3	cgc
138	3	cgc
138	3	cgc
138	3	cgc
138	3	cgc
138	3	agc
138	4	catg
138	6	ctagtt
138	6	ctagtt
138	32	taaaaggcagggcagagtcgactgttgcttac
139	2	tt
139	3	tgg
139	6	ccatgg
139	9	accatggcc
139	9	accatggcc
139	12	gcgattctcctg
140	2	aa
140	2	aa
140	2	aa
140	3	ttg
140	4	tgtg
140	4	tgtg
140	5	tgtgt
140	5	atggt
140	5	tgtgt
140	5	tgtgt
140	5	tgtgt
140	5	atggt
140	6	agttca
140	6	agttca
140	7	tgtgttt
140	7	aggtgca
140	8	tgtgttca
140	9	atggtgtca
140	9	atggtgtca
140	10	agttgtgttg
140	15	tgtgtttgaactgtg
140	23	tgtgtcaaactgtctcaaactgt
140	23	tgtgtcaaactgtctcaaactgt
140	23	tgtgtcaaactgtctcaaactgt
141	3	atg
141	5	atggt
141	5	atggt
141	6	atggtg
141	6	atggtg
141	19	agttctgtgttcacatgtg
142	2	ag
142	8	tcttctga
142	13	ggtgtctagtgaa
142	13	tttgaattgactg
142	13	tttgaattgactg
144	2	cc
144	47	gcctcctgagtagctgggattacaggtgcctgccaccatgcctggct
145	8	ctgtgttc
145	20	tggtggcggcttggcgcgtg

## Sheet: Deletion size-frequency day7
Deletion size [bp]	Frequency [nbr ]
2	87
3	155
4	72
5	54
6	40
7	38
8	98
9	32
10	34
11	27
12	88
13	89
14	21
15	16
16	20
17	21
18	5
19	10
20	35
21	18
22	22
23	19
24	2
25	7
26	5
27	4
28	8
29	8
30	13
31	7
32	14
33	1
35	2
36	1
39	2
40	2
42	2
44	2
45	2
47	1
49	1
53	1
56	1
59	2
60	1
61	3
63	3
65	2
67	1
68	1
69	1
73	4
74	4
79	1
84	1
87	1
88	1
91	1
92	2
102	1
110	1
124	1
127	1
130	1
141	1
152	2
156	1
157	1
169	3
173	1
178	1

## Sheet: insertion size-Frequency day7
Insertion size [bp]	Frequency [nbr ]
2	51
3	78
4	44
5	11
6	7
7	4
8	3
9	8
10	1
11	1
12	1
13	5
15	1
16	2
19	1
20	1
21	1
23	4
25	3
32	1
36	1
42	1
47	1
115	1
208	1
